# Supplementary material for: Use of admission serum neutrophil gelatinase-associated lipocalin (NGAL) concentrations as a marker of sepsis and outcome in neonatal foals
Source: PLoS One. 2023 May 18;18(5):e0285819. doi: 10.1371/journal.pone.0285819 (PMC10194986; doi:10.1371/journal.pone.0285819)
Supplement: S1 Data — (XLSX) [file pone.0285819.s001.xlsx]

## Sheet: Raw data sepsis
	Foal Number	NGAL value (µg/L)	Septic	Sick-nonseptic	Healthy	Uncertain
	297	4973	0	0	0	1
	280	4967	1	0	0	0		Yes = 1
	366	3494	1	0	0	0		No = 0
	356	2855	0	0	0	1
	323	2345	0	0	0	1
	348	2306	1	0	0	0
	362	1854	1	0	0	0
	337	1557	0	0	0	1
	583	1462	1	0	0	0
	587	1460	1	0	0	0
	584	1198	0	0	0	1
	335	1134	0	0	0	1
	305	1106	1	0	0	0
	341	1104	1	0	0	0
	277	1080	1	0	0	0
	327	947.4	0	0	0	1
	354	890.9	1	0	0	0
	346	850.5	1	0	0	0
	332	844	0	0	0	1
	350	763.9	0	0	0	1
	322	688.2	1	0	0	0
	582	688	0	0	0	1
	345	681.2	0	0	0	1
	340	661.3	1	0	0	0
	312	570	0	0	0	1
	357	532.3	0	0	0	1
	282	475.9	1	0	0	0
	342	456.7	0	0	0	1
	272	455.3	1	0	0	0
	317	440.3	0	0	0	1
	581	424.1	0	1	0	0
	363	387.3	0	0	0	1
	310	363.8	0	0	0	1
	347	341.6	0	0	0	1
	320	332.3	1	0	0	0
	325	331.8	0	1	0	0
	309	308.9	0	0	0	1
	343	303.5	0	0	0	1
	367	285.1	0	0	0	1
	358	279.1	1	0	0	0
	299	275.3	0	0	0	1
	285	274	0	0	0	1
	291	272.5	0	0	0	1
	338	272.4	0	1	0	0
	300	268.5	0	0	0	1
	270	256.3	0	0	0	1
	330	249.6	0	0	0	1
	589	228.1	0	0	0	1
	369	212.9	0	0	0	1
	590	193.4	0	0	0	1
	296	192.1	0	1	0	0
	313	182.6	0	0	0	1
	279	179.1	0	0	0	1
	364	177.8	0	0	0	1
	273	158.9	0	0	0	1
	334	155.9	0	0	0	1
	269	154.7	0	0	0	1
	344	128.2	0	1	0	0
	289	123.3	0	0	0	1
	295	111.1	0	0	0	1
	339	108.8	0	0	0	1
	352	96.76	0	1	0	0
	355	95.86	0	0	0	1
	331	93.94	0	1	0	0
	360	92.3	0	0	0	1
	293	83.5	0	0	0	1
	329	81.36	0	0	0	1
	283	68.17	0	0	0	1
	278	64.98	0	0	0	1
	315	62.18	1	0	0	0
	281	60.37	0	1	0	0
	588	56.85	0	0	0	1
	365	46.15	0	0	0	1
	307	44.47	1	0	0	0
	324	42.4	0	0	0	1
	294	41.56	0	0	0	1
	284	40.47	0	0	0	1
	349	37.8	1	0	0	0
	271	37.21	0	0	0	1
	586	33.6	0	0	0	1
	314	31.56	0	0	0	1
	359	30.53	0	0	0	1
	302	29.82	0	0	0	1
	336	29.14	0	0	0	1
	311	28.63	1	0	0	0
	292	26.5	0	0	0	1
	361	26.36	0	0	0	1
	328	24.25	0	0	0	1
	303	21.4	0	0	0	1
	353	20.25	0	0	0	1
	351	16.43	0	0	0	1
	Number of foals answering "yes":	91	21	8	0	62

## Sheet: Categorization septic foals
Foal number	NGAL value (µg/L)	Sepsis	Severe sepsis	Septic shock
280	4967	0	1	0		Yes = 1
366	3494	0	0	1		No = 0
348	2306	1	0	0
362	1854	0	0	1
583	1462	1	0	0
587	1460	0	0	1
305	1106	1	0	0
341	1104	1	0	0
277	1080	0	0	1
354	890.9	1	0	0
346	850.5	1	0	0
322	688.2	0	0	1
340	661.3	0	0	1
282	475.9	1	0	0
272	455.3	0	0	1
320	332.3	1	0	0
358	279.1	0	1	0
315	62.18	0	0	1
307	44.47	0	0	1
349	37.8	1	0	0
311	28.63	0	0	1
Number of foals answering "yes":	21	9	2	10

## Sheet: Raw data survival
Foal Number	NGAL value (µg/L)	Survivor	Non-survivor
297	4973	1	0		Yes = 1
280	4967	0	1		No = 0
366	3494	0	1			=	Excluded from survival study. (euthanized due to financial restraint)
356	2855	0	1
323	2345	0	1
348	2306	0	1
362	1854	0	1
337	1557	0	1
583	1462	0	1
587	1460	0	1
584	1198	1	0
335	1134	1	0
305	1106	0	1
341	1104	0	1
277	1080	1	0
327	947.4	1	0
354	890.9	1	0
346	850.5	0	1
332	844	1	0
350	763.9	1	0
322	688.2	1	0
582	688	1	0
345	681.2	1	0
340	661.3	0	1
312	570	1	0
357	532.3	0	1
282	475.9	1	0
342	456.7	0	1
272	455.3	0	1
317	440.3	1	0
581	424.1	1	0
363	387.3	1	0
310	363.8	1	0
347	341.6	1	0
320	332.3	0	1
325	331.8	1	0
309	308.9	1	0
343	303.5	1	0
367	285.1	1	0
358	279.1	1	0
299	275.3	0	1
285	274	1	0
291	272.5	1	0
338	272.4	1	0
300	268.5	1	0
270	256.3	1	0
330	249.6	1	0
589	228.1
369	212.9	0	1
590	193.4
296	192.1	1	0
313	182.6	1	0
279	179.1	0	1
364	177.8	1	0
273	158.9	1	0
334	155.9	1	0
269	154.7	1	0
344	128.2	1	0
289	123.3	1	0
295	111.1	1	0
339	108.8	1	0
352	96.76	1	0
355	95.86	0	1
331	93.94	1	0
360	92.3	1	0
293	83.5	1	0
329	81.36	1	0
283	68.17	1	0
278	64.98	1	0
315	62.18	0	1
281	60.37	1	0
588	56.85
365	46.15	1	0
307	44.47	0	1
324	42.4	1	0
294	41.56	1	0
284	40.47	1	0
349	37.8	1	0
271	37.21	1	0
586	33.6	1	0
314	31.56	1	0
359	30.53	1	0
302	29.82	1	0
336	29.14	1	0
311	28.63	0	1
292	26.5	1	0
361	26.36	1	0
328	24.25	0	1
303	21.4	1	0
353	20.25	1	0
351	16.43	1	0
Number of foals answering "yes":	91	62	25

## Sheet: Stats sepsis
Foal Number	NGAL value (µg/L)	Septic	Sick-nonseptic	Healthy	Uncertain				Stats septic:
297	4973	0	0	0	1								Calculated on NGAL values
280	4967	1	0	0	0		Yes = 1		Foal Number	NGAL value (µg/L)	Septic		Mean	Median	SD	Range
366	3494	1	0	0	0		No = 0		280	4967	1		1125.69	850.5	1223.9	28,6 - 4967
356	2855	0	0	0	1				366	3494	1
323	2345	0	0	0	1				348	2306	1
348	2306	1	0	0	0				362	1854	1
362	1854	1	0	0	0				583	1462	1
337	1557	0	0	0	1				587	1460	1
583	1462	1	0	0	0				305	1106	1
587	1460	1	0	0	0				341	1104	1
584	1198	0	0	0	1				277	1080	1
335	1134	0	0	0	1				354	890.9	1
305	1106	1	0	0	0				346	850.5	1
341	1104	1	0	0	0				322	688.2	1
277	1080	1	0	0	0				340	661.3	1
327	947.4	0	0	0	1				282	475.9	1
354	890.9	1	0	0	0				272	455.3	1
346	850.5	1	0	0	0				320	332.3	1
332	844	0	0	0	1				358	279.1	1
350	763.9	0	0	0	1				315	62.18	1
322	688.2	1	0	0	0				307	44.47	1
582	688	0	0	0	1				349	37.8	1
345	681.2	0	0	0	1				311	28.63	1
340	661.3	1	0	0	0					21	21
312	570	0	0	0	1
357	532.3	0	0	0	1				Stats sick non-septic:
282	475.9	1	0	0	0
342	456.7	0	0	0	1				Foal Number	NGAL value (µg/L)	Sick non-septic		Calculated on NGAL values
272	455.3	1	0	0	0				581	424.1	1		Mean	Median	SD	Range
317	440.3	0	0	0	1				325	331.8	1		199.959	160.15	130.633	60,4 - 424,1
581	424.1	0	1	0	0				338	272.4	1
363	387.3	0	0	0	1				296	192.1	1
310	363.8	0	0	0	1				344	128.2	1
347	341.6	0	0	0	1				352	96.76	1
320	332.3	1	0	0	0				331	93.94	1
325	331.8	0	1	0	0				281	60.37	1
309	308.9	0	0	0	1					8	8
343	303.5	0	0	0	1
367	285.1	0	0	0	1				Stats uncertain status:
358	279.1	1	0	0	0
299	275.3	0	0	0	1				Foal Number	NGAL value (µg/L)	uncertain		Calculated on NGAL values
285	274	0	0	0	1				297	4973	1		Mean	Median	SD	Range
291	272.5	0	0	0	1				356	2855	1		429.023	180.85	786.71	16,4 - 4973
338	272.4	0	1	0	0				323	2345	1
300	268.5	0	0	0	1				337	1557	1
270	256.3	0	0	0	1				584	1198	1
330	249.6	0	0	0	1				335	1134	1
589	228.1	0	0	0	1				327	947.4	1
369	212.9	0	0	0	1				332	844	1
590	193.4	0	0	0	1				350	763.9	1
296	192.1	0	1	0	0				582	688	1
313	182.6	0	0	0	1				345	681.2	1
279	179.1	0	0	0	1				312	570	1
364	177.8	0	0	0	1				357	532.3	1
273	158.9	0	0	0	1				342	456.7	1
334	155.9	0	0	0	1				317	440.3	1
269	154.7	0	0	0	1				363	387.3	1
344	128.2	0	1	0	0				310	363.8	1
289	123.3	0	0	0	1				347	341.6	1
295	111.1	0	0	0	1				309	308.9	1
339	108.8	0	0	0	1				343	303.5	1
352	96.76	0	1	0	0				367	285.1	1
355	95.86	0	0	0	1				299	275.3	1
331	93.94	0	1	0	0				285	274	1
360	92.3	0	0	0	1				291	272.5	1
293	83.5	0	0	0	1				300	268.5	1
329	81.36	0	0	0	1				270	256.3	1
283	68.17	0	0	0	1				330	249.6	1
278	64.98	0	0	0	1				589	228.1	1
315	62.18	1	0	0	0				369	212.9	1
281	60.37	0	1	0	0				590	193.4	1
588	56.85	0	0	0	1				313	182.6	1
365	46.15	0	0	0	1				279	179.1	1
307	44.47	1	0	0	0				364	177.8	1
324	42.4	0	0	0	1				273	158.9	1
294	41.56	0	0	0	1				334	155.9	1
284	40.47	0	0	0	1				269	154.7	1
349	37.8	1	0	0	0				289	123.3	1
271	37.21	0	0	0	1				295	111.1	1
586	33.6	0	0	0	1				339	108.8	1
314	31.56	0	0	0	1				355	95.86	1
359	30.53	0	0	0	1				360	92.3	1
302	29.82	0	0	0	1				293	83.5	1
336	29.14	0	0	0	1				329	81.36	1
311	28.63	1	0	0	0				283	68.17	1
292	26.5	0	0	0	1				278	64.98	1
361	26.36	0	0	0	1				588	56.85	1
328	24.25	0	0	0	1				365	46.15	1
303	21.4	0	0	0	1				324	42.4	1
353	20.25	0	0	0	1				294	41.56	1
351	16.43	0	0	0	1				284	40.47	1
Number of foals answering "yes":	91	21	8	0	62				271	37.21	1
									586	33.6	1
									314	31.56	1
									359	30.53	1
									302	29.82	1
									336	29.14	1
									292	26.5	1
									361	26.36	1
									328	24.25	1
									303	21.4	1
									353	20.25	1
									351	16.43	1
										62	62

## Sheet: Stats categorization
	Foal number	NGAL value (µg/L)	Sepsis	Severe sepsis	Septic shock					Stats sepsis:
	280	4967	0	1	0		Yes = 1
	366	3494	0	0	1		No = 0			Foal number	NGAL value (µg/L)	Sepsis		Calculated on NGAL values
	348	2306	1	0	0					348	2306	1		Mean	Median	SD	Range
	362	1854	0	0	1					583	1462	1		951.711	890.9	670.889	37,8 - 2306
	583	1462	1	0	0					305	1106	1
	587	1460	0	0	1					341	1104	1
	305	1106	1	0	0					354	890.9	1
	341	1104	1	0	0					346	850.5	1
	277	1080	0	0	1					282	475.9	1
	354	890.9	1	0	0					320	332.3	1
	346	850.5	1	0	0					349	37.8	1
	322	688.2	0	0	1						9	9
	340	661.3	0	0	1
	282	475.9	1	0	0					Stats severe sepsis:
	272	455.3	0	0	1
	320	332.3	1	0	0					Foal number	NGAL value (µg/L)	Severe sepsis		Calculated on NGAL values
	358	279.1	0	1	0					280	4967	1		Mean	Median	SD	Range
	315	62.18	0	0	1					358	279.1	1		2623.05	2623.05	3314.85	279,1 - 4967
	307	44.47	0	0	1						2	2
	349	37.8	1	0	0
	311	28.63	0	0	1					Stats septic shock:
	Number of foals answering "yes":	21	9	2	10
										Foal number	NGAL value (µg/L)	Septic schok		Calculated on NGAL values
										366	3494	1		Mean	Median	SD	Range
										362	1854	1		982.808	674.75	1075.44	28,3 - 3494
										587	1460	1
										277	1080	1
										322	688.2	1
										340	661.3	1
										272	455.3	1
										315	62.18	1
										307	44.47	1
										311	28.63	1
											10	10

## Sheet: Stats survival
	Foal Number	NGAL value (µg/L)	Survivor	Non-survivor
	297	4973	1	0		Yes = 1
	280	4967	0	1		No = 0
	366	3494	0	1			=	Excluded from survival study. (euthanized due to financial restraint)
	356	2855	0	1
	323	2345	0	1
	348	2306	0	1				Stats survivors:
	362	1854	0	1
	337	1557	0	1				Foal Number	NGAL value (µg/L)	Survivor		Calculated on NGAL values
	583	1462	0	1				297	4973	1		Mean	Median	SD	Range
	587	1460	0	1				584	1198	1		365.149	177.8	664.624	16,4 - 4973
	584	1198	1	0				335	1134	1
	335	1134	1	0				277	1080	1
	305	1106	0	1				327	947.4	1
	341	1104	0	1				354	890.9	1
	277	1080	1	0				332	844	1
	327	947.4	1	0				350	763.9	1
	354	890.9	1	0				322	688.2	1
	346	850.5	0	1				582	688	1
	332	844	1	0				345	681.2	1
	350	763.9	1	0				312	570	1
	322	688.2	1	0				282	475.9	1
	582	688	1	0				317	440.3	1
	345	681.2	1	0				581	424.1	1
	340	661.3	0	1				363	387.3	1
	312	570	1	0				310	363.8	1
	357	532.3	0	1				347	341.6	1
	282	475.9	1	0				325	331.8	1
	342	456.7	0	1				309	308.9	1
	272	455.3	0	1				343	303.5	1
	317	440.3	1	0				367	285.1	1
	581	424.1	1	0				358	279.1	1
	363	387.3	1	0				285	274	1
	310	363.8	1	0				291	272.5	1
	347	341.6	1	0				338	272.4	1
	320	332.3	0	1				300	268.5	1
	325	331.8	1	0				270	256.3	1
	309	308.9	1	0				330	249.6	1
	343	303.5	1	0				296	192.1	1
	367	285.1	1	0				313	182.6	1
	358	279.1	1	0				364	177.8	1
	299	275.3	0	1				273	158.9	1
	285	274	1	0				334	155.9	1
	291	272.5	1	0				269	154.7	1
	338	272.4	1	0				344	128.2	1
	300	268.5	1	0				289	123.3	1
	270	256.3	1	0				295	111.1	1
	330	249.6	1	0				339	108.8	1
	589	228.1						352	96.76	1
	369	212.9	0	1				331	93.94	1
	590	193.4						360	92.3	1
	296	192.1	1	0				293	83.5	1
	313	182.6	1	0				329	81.36	1
	279	179.1	0	1				283	68.17	1
	364	177.8	1	0				278	64.98	1
	273	158.9	1	0				281	60.37	1
	334	155.9	1	0				365	46.15	1
	269	154.7	1	0				324	42.4	1
	344	128.2	1	0				294	41.56	1
	289	123.3	1	0				284	40.47	1
	295	111.1	1	0				349	37.8	1
	339	108.8	1	0				271	37.21	1
	352	96.76	1	0				586	33.6	1
	355	95.86	0	1				314	31.56	1
	331	93.94	1	0				359	30.53	1
	360	92.3	1	0				302	29.82	1
	293	83.5	1	0				336	29.14	1
	329	81.36	1	0				292	26.5	1
	283	68.17	1	0				361	26.36	1
	278	64.98	1	0				303	21.4	1
	315	62.18	0	1				353	20.25	1
	281	60.37	1	0				351	16.43	1
	588	56.85							62	62
	365	46.15	1	0
	307	44.47	0	1				Stats non-survivors:
	324	42.4	1	0
	294	41.56	1	0				Foal Number	NGAL value (µg/L)	Non-survivors		Calculated on NGAL values
	284	40.47	1	0				280	4967	1		Mean	Median	SD	Range
	349	37.8	1	0				366	3494	1		1148.84	661.3	1251.06	24,3 - 4967
	271	37.21	1	0				356	2855	1
	586	33.6	1	0				323	2345	1
	314	31.56	1	0				348	2306	1
	359	30.53	1	0				362	1854	1
	302	29.82	1	0				337	1557	1
	336	29.14	1	0				583	1462	1
	311	28.63	0	1				587	1460	1
	292	26.5	1	0				305	1106	1
	361	26.36	1	0				341	1104	1
	328	24.25	0	1				346	850.5	1
	303	21.4	1	0				340	661.3	1
	353	20.25	1	0				357	532.3	1
	351	16.43	1	0				342	456.7	1
	Number of foals answering "yes":	91 (88)	62	25				272	455.3	1
								320	332.3	1
								299	275.3	1
								369	212.9	1
								279	179.1	1
								355	95.86	1
								315	62.18	1
								307	44.47	1
								311	28.63	1
								328	24.25	1
									25	25
